# Supplementary material for: A Factor H-Fc fusion protein increases complement-mediated opsonophagocytosis and killing of community associated methicillin-resistant Staphylococcus aureus
Source: PLoS One. 2022 Mar 24;17(3):e0265774. doi: 10.1371/journal.pone.0265774 (PMC8946749; doi:10.1371/journal.pone.0265774)
Supplement: S1 Data — (XLSX) [file pone.0265774.s001.xlsx]

## Sheet: Fig 2
	Fusion Protein Binding (Figure 2)				optical densitometry (see raw blots)
	Reynolds
			FH-Fc			DPP4-Fc			FH-Fc		DPP4-Fc
	µg	1	2	3	1	2	3		AVG	SEM	AVG	SEM		t-test
	2	433.688	275.465	287.783	29.4149	24.2519	34.8064		332.312	50.8125	113.817	86.996		0.0269343
	4	450.641	356.486	447.831	61.02	31.4181	33.7477		418.319	30.9271	180.09	134.143		0.00494262
	6	526.664	608.698	478.84	56.3492	38.5081	47.4096		538.067	37.9178	191.233	143.896		0.00701971
	R7
			FH-Fc			DPP4-Fc			FH-Fc		DPP4-Fc
	µg	1	2	3	1	2	3		AVG	SEM	AVG	SEM
	2	1227.15	1022.19	1284.08	260.032	452.467	557.079		1177.81	79.5236	665.526	314.226		0.0226512
		Fold Change (R7/Reynolds)
		FH-Fc	DPP4-Fc
		3.54428	14.3499
	R7
		FH-Fc			DAF-Fc			DPP4-Fc				FH-Fc		DAF-Fc		DPP4-Fc
	nM	1	2	3	1	2	3	1	2	3		AVG	SEM	AVG	SEM	AVG	SEM
	83	19.7703	22.0482	22.1846	2.72752	1.53066	2.6431	5.84702	6.55655	8.4163		21.3344	0.783031	2.30043	0.385654	6.93996	0.766062
	167	30.1248	33.1247	24.2663	3.20147	3.51499	3.77965	8.14918	6.9601	7.56355		29.1719	2.60121	3.4987	0.167106	7.55761	0.343271
	250	35.4303	33.2859	21.6855	4.22957	5.33375	4.6159	6.00489	5.71723	6.06971		30.1339	4.26931	4.7264	0.323502	5.93061	0.108317

## Sheet: Table 2
			Newman			avg	sem			RATIO WT/(-)		RATIO (-)/WT
	FH-Fc	3132.07	7510.65	7288.1	4338.75	5567.39	1086.95			1.10309		0.906544
	V1	3302.68	10622.9	10302	8040.24	8066.94	1688.86			1.06278		0.940925
	V2	4816.86	10495.8	10201.8	6659.18	8043.4	1384.42			1.03541		0.965798
			SPA(-) Newman
	FH-Fc	3294.54	7261.82	5065.89	4566.09	5047.08	827.051
	V1	4799.58	8889.42	9009.43	7663.11	7590.38	978.736
	V2	3512.17	8473.3	10007.6	9080.09	7768.3	1453.36

## Sheet: Fig 3
	CD15+ cells
											FP (ng)	primary	secondary
		2021-12-17		D1	D2	D3	AVG	SEM
		CD15+	unstained	1697	1404	1782	1627.67	114.494			0	0	0
			Control	20931	11645	20093	17556.3	2965.55			0	0	1:250
			FH-Fc	37419	26139	43236	35598	5018.76			500	1:400	1:250
			V1	12989	8949	12378	11438.7	1257.27			500	1:400	1:250
			V2	41117	45115	39187	41806.3	1745.63			500	1:400	1:250
															% relative to control
										MFI (geometric mean)
			D1	D2	D3	FP (ng)	primary	secondary	FP	D1	D2	D3
		CD15+	1	12	23	0	0	0		1720	1420	1815			DB	D1	D2	D3	AVG	SEM	t-test
			5	16	27	0	0	1:250		20931	11645	20093		no FP	100	100	100	100	100	0	0.00848428	FH-Fc v 0
			6	17	28	500	1:200	1:250	FH-Fc	16293	25800	27238		FH-Fc	159.549	178.773	224.465	215.179	194.492	15.2601
			7	18	29	500	1:400	1:250	FH-Fc	37419	26139	43236
			8	19	30	500	1:200	1:250	V1	4708	4224	11428
			9	20	31	500	1:400	1:250	V1	12989	8949	12378
			10	21	32	500	1:200	1:250	V2	24735	22515	25876
			11	22	33	500	1:400	1:250	V2	41117	45115	39187
				Cannot use DA below, as don't have the appropriate control for this donor...
				DA	DB
		2021-11-23
			Control	N/A	53747	tube 8
			FH-Fc	116677	85753	tube 14
				tube 6

## Sheet: Fig 4
	Figure 4		competition
	Fluorescence, measuring bound fusion protein (labeled)
	STANDARDS									FH-Fc										FH-Fc
	ng	FH-Fc									Signal			ng
	300	3382284								% NHS	A	B	C	A	B	C	Average	SEM		nM			Average	SEM
	150	2425170								0	3743937	3401526	4006325	369.365	309.752	415.047	364.721	30.4846		15.3902	12.9063	17.2936	15.1967	1.27019
	75	2023088								2.5	2708508	3119044	2555186	189.098	260.572	162.405	204.025	29.3047		7.87909	10.8572	6.76688	8.50105	1.22103
	37.5	1833156								5	2365884	2294451	2407416	129.448	117.011	136.678	127.713	5.74331		5.39366	4.87547	5.69494	5.32136	0.239304
	18.75	1730412								10	2078955	2112571	2058384	79.4938	85.3463	75.9124	80.2508	2.74951		3.31224	3.55609	3.16301	3.34378	0.114563
	9.375	1683874
	4.6875	1666160								DAF-Fc
	2.34375	1657752									Signal			ng						DAF-Fc
	0	1.63214e+06								% NHS	A	B	C	A	B	C	Average	SEM		nM			Average	SEM
										0	1878250	1913640	1830780	79.4434	90.5816	64.5033	78.1761	7.55479		2.94235	3.35487	2.38901	2.89541	0.279807
	ng	DAF-Fc								2.5	1703247	1680997	1742514	24.3651	17.3624	36.7235	26.1503	5.6599		0.902411	0.643052	1.36013	0.968531	0.209626
	300	2589272								5	1678210	1670468	1989118	16.4853	14.0486	114.337	48.2902	33.0307		0.610566	0.52032	2.07	1.06696	0.502195
	75	1831312								10	1771022	1674087	1694048	45.6958	15.1876	21.4699	27.4511	9.30085		1.69244	0.562505	0.795182	1.01671	0.344476
	37.5	1724716
	9.375	1660102
	4.6875	1654925
	2.34375	1651128
	0	1.63214e+06

## Sheet: Fig 5
	Figure 5		competition, measuring bound serum FH
	ELISA, measuring bound serum FH
			FH bound
			FH ELISA (ng/mL)
				FH-Fc		DP4-Fc		DAF-Fc
		nM	0	62.5	187.5	62.5	187.5	62.5	187.5
			478.2	268.2	242.813	268.2	316.2	357.2	324.527
			498.2	370.2	205.321	370.2	292.2	422.2	276.019
			401.2	457.2	284.2	457.2	456.2	426.2	298.2
			440.2	398.2		398.2	373.2	436.2	406.2
		AVG	454.45	373.45	244.111	373.45	359.45	410.45	326.237
		SEM	21.4413	39.4913	22.7798	39.4913	36.4495	17.9925	28.4384
	WB, measuring serum FH bound (band intensity)
			FH bound
			FH WB (intensity)							62.5nM		187.5nM
					62.5nM			187.5nM		Average	SEM	Average	SEM
			No Fusion protein	5284.37	4895.29	5887.54	5284.37	4895.29	5887.54	5355.73	288.654	5355.73	288.654
			FH-Fc	4150.44	3080.46	3376.19	3048.95	724.703	1392.95	3535.7	319.008	1722.2	690.852
			DPP4-Fc	5711.96	5001.05	5548.31	5197.49	4263.94	5359.12	5420.44	214.952	4940.18	341.327
			DAF-Fc	5051.04	4192.58	6015.58	4176.03	4282.19	6026.09	5086.4	526.552	4828.11	599.778
			% bound							62.5nM		187.5nM
					62.5nM			187.5nM		Average	SEM	Average	SEM
			No Fusion protein	100	100	100	100	100	100	100	0	100	0
			FH-Fc	78.5419	62.9271	57.3446	57.6974	14.8041	23.6593	66.2712	6.34346	32.0536	13.0742
			DPP4-Fc	108.092	102.16	94.2381	98.356	87.1029	91.0248	101.497	4.01292	92.1612	3.29779
			DAF-Fc	95.5845	85.6453	102.175	79.0261	87.4758	102.353	94.4682	4.80417	89.6184	6.81866

## Sheet: Fig 6
Total C3 deposition, figure 6
	Mg-EGTA (alternative pathway), C3 ELISA
						2.5%NHS				5% NHS				10% NHS
		% relative		Control	100	100	100	100	100	100	100	100	100	100	100	100
		to control		FH-Fc	197.418	104.535	212.865	102.497	145.512	122.827	118.271	112.813	82.9857	99.6411	106.372	76.2871
				V1	149.035	141.471	91.5931	95.1087	177.594	118.061	99.645	80.1412	114.819	89.1122	102.964	84.808
					%
			2.5% Mg-EGTA		Fold Change	N(avg)	SEM			5% NHS, Mg-EGTA		%			10% NHS, Mg-EGTA		%
			0	249.034	100	100	0		Sample	n		Fold Change	N(avg)	SEM			Fold Change	N(avg)	SEM
			0	289.58	100				No Fusion protein	1	6774.26	100	100	0	0	20822.9	100	100	0
			0	240.204	100					2	10630.7	100			0	23880	100
			0	266.461	100					3	8684	100			0	19280	100
			FH-Fc	491.639	197.418	154.329	29.5088			4	7224.91	100			0	23508.6	100
	*		FH-Fc	302.713	104.535				4.5 V0	1	9857.33	145.512	124.856	7.18305	FH-Fc	17280	82.9857	91.3215	7.01938
	sample 4, reanalysis		FH-Fc	511.311	212.866					2	13057.3	122.827			FH-Fc	23794.3	99.6411
	0	10222.2	FH-Fc	273.115	102.497					3	10270.7	118.271			FH-Fc	20508.6	106.372
	V1	9722.22	V1	371.148	149.035	119.302	15.0793			4	8150.67	112.813			FH-Fc	17934	76.2871
			V1	409.672	141.471				4.5 V1	1	12030.7	177.594	118.86	21.0528	V1	23908.6	114.819	97.9257	6.83444
			V1	220.01	91.5931					2	12550.7	118.061			V1	21280	89.1122
			V1	120.313	95.1087	*				3	8653.17	99.645			V1	19851.4	102.964
										4	5790.13	80.1412			V1	19937.1	84.808
	HBS++ (all pathways), C3 ELISA
			% to control		2.5%NHS				5% NHS
			Control	100	100	100	100	100	100	100	100
			FH-Fc	278.363	155.897	124.985	90.9184	144.794	123.329	223.38	143.786
			V1	183.043	93.3687	111.601	106.523	148.948	97.1253	75.4925	106.965
					%					5% NHS, Mg-EGTA		%
			2.5% Mg-EGTA		Fold Change	N(avg)	SEM		Sample	n		Fold Change	AVG	SEM
			0	17023.3	100	100	0		No Fusion protein	1	14686.2	100	100	0
			0	18850	100					2	16282.4	100
			0	44133.3	100					3	12963.1	100
			0	52120	100					4	19732.3	100
			FH-Fc	47386.7	278.363	162.541	40.8239		4.5 V0	1	21264.6	144.794	158.822	22.0801
			FH-Fc	29386.7	155.897					2	20080.9	123.329
			FH-Fc	55160	124.985					3	28956.9	223.38
			FH-Fc	47386.7	90.9184					4	28372.3	143.786
			V1	31160	183.043	123.634	20.1721		4.5 V1	1	21874.8	148.948	107.133	15.4105
			V1	17600	93.3687					2	15814.4	97.1253
			V1	49253.3	111.601					3	9786.15	75.4925
			V1	55520	106.523					4	21106.7	106.965
C3-fragment analysis (WB, optical densitometry), Fig 6
	2.5% NHS, all pathways (graphed)										5% NHS, all pathways
	% to control		C3b				iC3b				% to control		C3b				iC3b
	Control	100	100	100	100	100	100	100	100		Control	100	100	100	100	100	100	100	100
	FH-Fc	182.273	169.078	130.435	169.393	270.711	222.689	169.051	155.637		FH-Fc	221.916	209.109	107.346	148.474	135.188	98.5123	155.652	143.394
	V1	167.287	134.521	148.447	168.224	252.335	155.314	163.849	128.186		V1	259.231	288.841	87.8119	184.102	130.376	121.297	66.2296	117.686
Data	2.5% NHS, all pathways
											5% NHS, all pathways
	C3b	1	2	3	4	AVG	SEM				C3b	1	2	3	4	AVG	SEM
	No FP	11669.1	9133.81	16100	8560	11365.7	1716.56				No FP	4007.88	3227.76	7368.27	6013.49	5154.35	942.767
	FH-Fc	21269.6	15443.3	21000	14500	18053.2	1790.38				FH-Fc	8894.11	6749.54	7909.5	8928.45	8120.4	514.401
	V1	19520.9	12286.9	23900	14400	17526.9	2611.32				V1	10389.7	9323.09	6470.22	11071	9313.49	1013.7
	iC3b	1	2	3	4	AVG	SEM				iC3b	1	2	3	4	AVG	SEM
	No FP	3439.93	2211.77	7690	4080	4355.43	1177.17				No FP	3665.12	4763.79	3538.11	4456.54	4105.89	298.947
	FH-Fc	9312.29	4925.38	13000	6350	8396.92	1785.77				FH-Fc	4954.8	4692.91	5507.12	6390.42	5386.32	375.258
	V1	8680.16	3435.19	12600	5230	7486.34	2022.33				V1	4778.42	5778.33	2343.28	5244.74	4536.19	758.974
	Alternative pathway (Mg-EGTA, graphed)
	5% NHS										10% NHS
	% to control		C3b				iC3b				% to control		C3b				iC3b
	Control	100	100	100	100	100	100	100	100		Control	100	100	100	100	100	100	100	100
	FH-Fc	102.643	104.985	111.943	121.316	112.773	102.934	103.175	133.529		FH-Fc	72.1323	121.705	98.2949	167.553	106.838	166.819	85.5563	94.6511
	V1	103.063	88.6941	84.7482	116.798	86.2789	83.6632	99.3404	111.714		V1	146.382	83.6529	74.271	101.95	65.2217	204.048	95.9471	73.9751
Data	5% NHS										10% NHS
	C3b	1	2	3	4	AVG	SEM				C3b	1	2	3	4	AVG	SEM
	Control	13478.8	13946.2	12021.5	10601.5	12512	757.305				Control	1830.29	2103.82	3861.62	1960.52	2439.06	477.463
	FH-Fc	13835.1	14641.4	13457.2	12861.3	13698.8	372.704				FH-Fc	1320.23	2560.46	3795.77	3284.91	2740.34	536.934
	V1	13891.7	12369.4	10188	12382.4	12207.9	762.212				V1	2679.2	1759.91	2868.06	1998.76	2326.48	265.538
	iC3b	1	2	3	4	AVG	SEM				iC3b	1	2	3	4	AVG	SEM
	Control	10927.9	11165.8	11436.8	11061	11147.9	107.911				Control	2908.37	1861.59	3103.85	3457.16	2832.74	343.055
	FH-Fc	12323.7	11493.5	11799.9	14769.7	12596.7	744.323				FH-Fc	3107.25	3105.5	2655.54	3272.24	3035.13	132.433
	V1	9428.5	9341.71	11361.4	12356.7	10622.1	742.714				V1	1896.89	3798.54	2978.05	2557.43	2807.73	398.225

## Sheet: Fig 7
	C5a ELISA, Figure 7, pg/mL
	All pathways
	2.5% NHS		AVG	SEM			3.5% NHS		AVG	SEM			5% NHS		AVG	SEM
	control	8443.47	7093.84	645.463			control	16025.8	17181.1	525.673			control	32833.7	29754.4	2067.99
		5407.44						18565.3						28614.9
		6889.85						16927						24388.1
		7634.6						17206.2						33181
	FH-Fc	9865.83	7791.74	918.229			FH-Fc	14985.9	19992.7	1577.15			FH-Fc	40568.2	34172.8	2699.53
		5486.59						19992.7						34480.1
		7419.69						18711.6						27358
		8394.86						22561.4						34285
	V1	8755.21	7537.44	771.996			V1	18167.3	18257.8	1286.82			V1	37511.8	29107.7	4099.82
		5381.32						20882						28609.8
		8544.98						14781.2						18098.7
		7468.25						19200.7						32210.4
	Alternative pathway
		5% NHS	AVG	SD	SEM				10% NHS	AVG	SD	SEM
	control	6841.67	6358.33	574.617	287.309			control	47758.3	51304.2	5374.36	2687.18
		5758.33							56575
		5975							45708.3
		6858.33							55175
	FH-Fc	6475	7275	1412.84	706.419			FH-Fc	59158.3	60300	1767.27	883.635
		9191.67							61791.7
		5991.67							58425
		7441.67							61825
	V1	7125	7225	1406.4	703.2			V1	58941.7	57379.2	1868.77	934.384
		5608.33							59025
		9041.67							56075
		7125							55475

## Sheet: Fig 8,Table 3
	All with X% NHS, 2x10^6 PMNs, 2x10^7 cfu, 15-minute pre-opsonization, then 45-min phagocytosis											Killing Assay/Survival
	#'s represent % suvival compared to no fusion protein (+NHS) control n								V0=FH-Fc
	2.5% NHS, 3 or 4 µg fusion protein
			% relative to control				AVG	SEM
		Control	100	100	100	100	100	0
	3µg	FH-Fc	90.4762	85.3846	110.072	89.3855	93.8296	5.52364
		V1	88.8889	81.5385	88.4892	95.9064	88.7057	2.934
		V2	84.127	82.3077	102.878	99.3464	92.1647	5.22901
	4µg	FH-Fc	61.3757	77.6923	92.8058	98.324	82.5494	8.29633
		V1	71.9577	95.3846	82.7338	99.4152	87.3728	6.24737
		V2	79.8942	77.6923	97.8417	100.654	89.0205	5.94951
	5% NHS
	R7 Condition	D3	D0	D0	D0	D1	D2
		2020-11-25	2020-12-11	2020-12-21	2020-12-28	2021-01-25	2021-01-26	9Feb	avg	SEM
	PMN's, No fusion	100	100	100	100	100	100	100	100	9.09918e-09
	6 µg V0	58.3333	91.954	82.1656	65.2695	77.9762	81.7427		76.2402	5.02109
	9 µg V0	84.7222	75.8621	89.8089	62.2754	89.881	98.3403		83.4816	5.19956
	6 µg V1		98.8506	89.172	68.2635	80.9524	93.7759	84.3621	85.8961	4.39069
	9 µg V1		83.5249	80.2548	83.2335	98.2143	83.8174	95.4733	87.4197	3.04625
	6 µg V2		84.2912	71.3376	84.4311	104.167	107.054	96.2963	91.2628	5.57822
	9 µg V2		87.3563		69.4611	111.31	101.245	97.5309	93.3805	7.10265
		2021-01-28	2021-02-01	2021-02-04	2021-02-04	2021-02-09	avg	SEM
	PMN's, No Fusion protein	100	100	100	100	100	100	0
	4.5 µg V0	75	84.4262	95.5882	101.424		89.1097	5.95035
	4.5 µg V1	109.028	106.147	113.095	115.385	79.4239	104.616	6.49735
	4.5 µg V2	161.111	109.016	114.496	97.7208	97.5309	115.975	11.7501
	10% NHS +/- fusion protein, R7					control tube, no fusion protein
											AVG	SEM		Percent
	0µg	control	100	100	100	100	100	100	100	100	100	0		reduction in survival
	4.5µg	FH-Fc		80	85.1	82.4176			87.6	88.6364	84.7508	1.60237		15.2492
	6µg	FH-Fc	76.1	60.1			85	71.5976		70	72.5595	4.06212		27.4405
	7.5µg	FH-Fc			86.7	65.9341	81.75	61.5385	80	81.3636	76.2144	4.09269		23.7856
	9µg	FH-Fc	75.4		84.6		81	85.2071	87.6	94.0909	84.6497	2.56275		15.3503
	4.5µg	V2R			93.6				84.3	84.5455	87.4818	3.05991		12.5182
	6µg	V2R			79.8	84.0659			81	78.6364	80.8756	1.16779		19.1244
	7.5µg	V2R			86.7				80.5	76.3636	81.1879	3.00361		18.8121
	9µg	V2R			104.8				82.9	85.4545	91.0515	6.91368		8.94849
	4.5µg	V5		86.7	90.4				86.2	80.4545	85.9386	2.054		14.0614
	6µg	V5	79.2	77.5	88.8				88.1	74.0909	81.5382	2.94132		18.4618
	7.5µg	V5			79.3				91	72.7273	81.0091	5.34365		18.9909
	9µg	V5	95.5		97.9				81.4	89.1	90.975	3.69264		9.025
	10% NHS, other CA-MRSA isolates
			1	2	1	2
	MRKD-17		2021-03-17	2021-03-23	2021-03-24	2021-03-24	AVG	SEM
	control		100	100	100	100	100	0
	6ug V0		85.4962	79.2929	116.477	134.667	103.983	13.067
	7.5ug V0		99.6183	98.4848		112	103.368	4.32852
	6ug V2R		95.8015	87.3737		124	102.392	11.0747
	7.5ug V2R		96.9466	103.03	116.477	81.3333	99.4469	7.28713
	6 V5		107.252	90.9091	101.705	120	104.966	6.05172
	7.5 V5		120.611	84.8485	114.205	140	114.916	11.4244
			1	1	2	2
	MRKD-26		2021-03-17	2021-03-23	3/24/21	3/27/21	AVG	SEM
	control		100	100	100	100	100	0
	6ug V0		88.7755	82.5203	90.3226	66.6667	82.0713	5.40474
	7.5ug V0		69.3878	68.6992	63.4409	90.8333	73.0903	6.06161
	6ug V2R		84.6939	99.187	76.3441	48.3333	77.1396	10.6989
	7.5ug V2R		90.8163	98.374		73.3333	87.5079	7.41548
	6 V5		97.9592	87.3984	86.0215	76.6667	87.0114	4.35887
	7.5 V5		100	93.0894	90.3226	80.8333	91.0613	3.97042
			1	2	1
	MRKD-22		2021-03-27	2021-03-27	3/30/21	AVG	SEM
	control		100	100	100	100	0
	6ug V0		68.9655	93.5135	59.6567	74.0452	10.0983
	7.5ug V0		73.5632	87.027	74.6781	78.4228	4.31414
	6ug V2R		94.2529	106.486	66.5236	89.0877	11.8218
	7.5ug V2R		71.2644	90.8108	80.2575	80.7776	5.64856
	6 V5		86.2069	85.9459	80.2575	84.1368	1.9411
	7.5 V5		59.7701	82.7027	77.6824	73.3851	6.96003

## Sheet: Table 4
	FH-Fc binding to various CA-MRSA isolates, n=3
								ng bound			compared to CA-MRSA R7
	CA-MRSA				ng bound (control subtracted)			AVG	SEM		%
control	R7	85.7911	61.3368	34.93
+FH-Fc	R7	502.61	478.967	546.706	416.819	417.63	511.776	448.742	31.5179		100
control	17	-4.94325	-1.5269	-22.5582
+FH-Fc	17	401.155	380.431	290.592	401.155	380.431	290.592	357.393	33.9317		79.6433
control	22	-6.2906	0.0100484	-1.34877
+FH-Fc	22	479.59	494.299	359.602	479.59	494.289	359.602	444.494	42.6572		99.0534
control	26	-1.03421	-6.18187	-26.1745
+FH-Fc	26	418.729	503.682	401.53	418.729	503.682	401.53	441.314	31.5768		98.3447
